# Supplementary material for: Soluble Immune Checkpoints as Prognostic Biomarkers in Small Cell Lung Cancer Patients Treated with Chemotherapy and Anti-PD-L1
Source: Int J Mol Sci. 2026 Jul 13;27(14):6225. doi: 10.3390/ijms27146225 (PMC13409894; doi:10.3390/ijms27146225)
Supplement: Supplementary file 1 [file ijms-27-06225-s001.zip]

Archive with 1 entries (1 files):
- ijms-4405032-supplementary.pdf
